# Supplementary material for: Evaluation of ATOX1 as a Potential Predictive Biomarker for Tetrathiomolybdate Treatment of Breast Cancer Patients with High Risk of Recurrence
Source: Biomedicines. 2021 Dec 12;9(12):1887. doi: 10.3390/biomedicines9121887 (PMC8698757; doi:10.3390/biomedicines9121887)
Supplement: Supplementary file 1 [file biomedicines-09-01887-s001.zip]

Archive with 1 entries (1 files):
- biomedicines-1321822-supplementary.pdf
